# Supplementary material for: First record of the marbled ray, Dasyatis marmorata (Elasmobranchii: Dasyatidae), from Greece (central Aegean Sea)
Source: Biodivers Data J. 2020 Apr 13;8:e51100. doi: 10.3897/BDJ.8.e51100 (PMC7170973; doi:10.3897/BDJ.8.e51100)
Supplement: XML Treatment for Dasyatis marmorata [file BDJ.8.e51100-treatment1.xml]

<!DOCTYPE tp:taxon-treatment
  PUBLIC "-//TaxonX//DTD Taxonomic Treatment Publishing DTD v0 20100105//EN" "tax-treatment-NSO.dtd">
<tp:taxon-treatment xmlns:tp="http://www.plazi.org/taxpub"><tp:treatment-meta><mixed-citation publication-type="journal"><person-group><name><surname>Chatzispyrou</surname><given-names>Archontia</given-names></name><name><surname>Gubili</surname><given-names>Chrysoula</given-names></name><name><surname>Laiaki</surname><given-names>Maria</given-names></name><name><surname>Mantopoulou-Palouka</surname><given-names>Danai</given-names></name><name><surname>Kavadas</surname><given-names>Stefanos</given-names></name></person-group><article-title>First record of the marbled ray, <italic><tp:taxon-name><tp:taxon-name-part taxon-name-part-type="genus" reg="Dasyatis">Dasyatis</tp:taxon-name-part> <tp:taxon-name-part taxon-name-part-type="species" reg="marmorata">marmorata</tp:taxon-name-part></tp:taxon-name></italic> (<tp:taxon-name><tp:taxon-name-part taxon-name-part-type="subclass">Elasmobranchii</tp:taxon-name-part></tp:taxon-name>: <tp:taxon-name><tp:taxon-name-part taxon-name-part-type="family">Dasyatidae</tp:taxon-name-part></tp:taxon-name>), from Greece (central Aegean Sea)</article-title><source>Biodivers Data J</source><day>13</day><month>4</month><year>2020</year><volume>8</volume><pub-id pub-id-type="doi">10.3897/BDJ.8.e51100</pub-id></mixed-citation></tp:treatment-meta><tp:nomenclature><tp:taxon-name><object-id xmlns:xlink="http://www.w3.org/1999/xlink" content-type="arpha" xlink:type="simple">A39C719A-0311-5D12-B498-3FA2DAB02AE9</object-id><tp:taxon-name-part taxon-name-part-type="genus">Dasyatis</tp:taxon-name-part> <tp:taxon-name-part taxon-name-part-type="species">marmorata</tp:taxon-name-part></tp:taxon-name><tp:taxon-authority>(Steindachner, 1892)</tp:taxon-authority></tp:nomenclature><tp:treatment-sec sec-type="materials"><title>Materials</title><list list-type="alpha-lower" list-content="occurrences"><list-item><p><bold>Type status:</bold> <named-content xmlns:xlink="http://www.w3.org/1999/xlink" content-type="dwc:typeStatus" xlink:type="simple">Other material</named-content>. <bold>Occurrence:</bold> occurrenceRemarks: <named-content xmlns:xlink="http://www.w3.org/1999/xlink" content-type="dwc:occurrenceRemarks" xlink:type="simple">collected dead in fishing nets</named-content>; recordedBy: <named-content xmlns:xlink="http://www.w3.org/1999/xlink" content-type="dwc:recordedBy" xlink:type="simple">Stefanos Kavadas</named-content>; individualCount: <named-content xmlns:xlink="http://www.w3.org/1999/xlink" content-type="dwc:individualCount" xlink:type="simple">1</named-content>; sex: <named-content xmlns:xlink="http://www.w3.org/1999/xlink" content-type="dwc:sex" xlink:type="simple">male</named-content>; lifeStage: <named-content xmlns:xlink="http://www.w3.org/1999/xlink" content-type="dwc:lifeStage" xlink:type="simple">juvenile</named-content>; reproductiveCondition: <named-content xmlns:xlink="http://www.w3.org/1999/xlink" content-type="dwc:reproductiveCondition" xlink:type="simple">non-reproductive</named-content>; preparations: <named-content xmlns:xlink="http://www.w3.org/1999/xlink" content-type="dwc:preparations" xlink:type="simple">whole animal, photographs, DNA extract</named-content>; associatedSequences: <named-content xmlns:xlink="http://www.w3.org/1999/xlink" content-type="dwc:associatedSequences" xlink:type="simple">GenBank: <ext-link ext-link-type="uri" xlink:href="http://www.ncbi.nlm.nih.gov/nuccore/MT044303" xlink:type="simple">MT044303</ext-link></named-content>; <bold>Taxon:</bold> kingdom: <named-content xmlns:xlink="http://www.w3.org/1999/xlink" content-type="dwc:kingdom" xlink:type="simple"><tp:taxon-name><tp:taxon-name-part taxon-name-part-type="kingdom">Animalia</tp:taxon-name-part></tp:taxon-name></named-content>; phylum: <named-content xmlns:xlink="http://www.w3.org/1999/xlink" content-type="dwc:phylum" xlink:type="simple"><tp:taxon-name><tp:taxon-name-part taxon-name-part-type="phylum">Chordata</tp:taxon-name-part></tp:taxon-name></named-content>; class: <named-content xmlns:xlink="http://www.w3.org/1999/xlink" content-type="dwc:class" xlink:type="simple"><tp:taxon-name><tp:taxon-name-part taxon-name-part-type="class">Chondrichthyes</tp:taxon-name-part></tp:taxon-name></named-content>; order: <named-content xmlns:xlink="http://www.w3.org/1999/xlink" content-type="dwc:order" xlink:type="simple"><tp:taxon-name><tp:taxon-name-part taxon-name-part-type="order">Myliobatiformes</tp:taxon-name-part></tp:taxon-name></named-content>; family: <named-content xmlns:xlink="http://www.w3.org/1999/xlink" content-type="dwc:family" xlink:type="simple"><tp:taxon-name><tp:taxon-name-part taxon-name-part-type="family">Dasyatidae</tp:taxon-name-part></tp:taxon-name></named-content>; genus: <named-content xmlns:xlink="http://www.w3.org/1999/xlink" content-type="dwc:genus" xlink:type="simple"><tp:taxon-name><tp:taxon-name-part taxon-name-part-type="genus">Dasyatis</tp:taxon-name-part></tp:taxon-name></named-content>; taxonRank: <named-content xmlns:xlink="http://www.w3.org/1999/xlink" content-type="dwc:taxonRank" xlink:type="simple">species</named-content>; vernacularName: <named-content xmlns:xlink="http://www.w3.org/1999/xlink" content-type="dwc:vernacularName" xlink:type="simple">marbled stingray</named-content>; <bold>Location:</bold> continent: <named-content xmlns:xlink="http://www.w3.org/1999/xlink" content-type="dwc:continent" xlink:type="simple">Europe</named-content>; waterBody: <named-content xmlns:xlink="http://www.w3.org/1999/xlink" content-type="dwc:waterBody" xlink:type="simple">Aegean Sea</named-content>; country: <named-content xmlns:xlink="http://www.w3.org/1999/xlink" content-type="dwc:country" xlink:type="simple">Greece</named-content>; countryCode: <named-content xmlns:xlink="http://www.w3.org/1999/xlink" content-type="dwc:countryCode" xlink:type="simple">GR</named-content>; municipality: <named-content xmlns:xlink="http://www.w3.org/1999/xlink" content-type="dwc:municipality" xlink:type="simple">Central Greece</named-content>; locality: <named-content xmlns:xlink="http://www.w3.org/1999/xlink" content-type="dwc:locality" xlink:type="simple">Maliakos Gulf</named-content>; verbatimLatitude: <named-content xmlns:xlink="http://www.w3.org/1999/xlink" content-type="dwc:verbatimLatitude" xlink:type="simple">38.882326</named-content>; verbatimLongitude: <named-content xmlns:xlink="http://www.w3.org/1999/xlink" content-type="dwc:verbatimLongitude" xlink:type="simple">22.592301</named-content>; verbatimCoordinateSystem: <named-content xmlns:xlink="http://www.w3.org/1999/xlink" content-type="dwc:verbatimCoordinateSystem" xlink:type="simple">decimal degrees</named-content>; <bold>Identification:</bold> identificationID: <named-content xmlns:xlink="http://www.w3.org/1999/xlink" content-type="dwc:identificationID" xlink:type="simple">371208</named-content>; identificationReferences: <named-content xmlns:xlink="http://www.w3.org/1999/xlink" content-type="dwc:identificationReferences" xlink:type="simple">"Rays of the world. Last et al. 2016". "Chondrichthyans and <tp:taxon-name><tp:taxon-name-part taxon-name-part-type="order">Cyclostomata</tp:taxon-name-part></tp:taxon-name> from the North-eastern Atlantic and the Mediterranean. Iglesias 2013".</named-content>; identificationRemarks: <named-content xmlns:xlink="http://www.w3.org/1999/xlink" content-type="dwc:identificationRemarks" xlink:type="simple">blue blotches on pectoral fins, disc length vs. disc width</named-content>; <bold>Event:</bold> samplingProtocol: <named-content xmlns:xlink="http://www.w3.org/1999/xlink" content-type="dwc:samplingProtocol" xlink:type="simple">trammel net</named-content>; samplingEffort: <named-content xmlns:xlink="http://www.w3.org/1999/xlink" content-type="dwc:samplingEffort" xlink:type="simple">27 sampling hours</named-content>; eventDate: <named-content xmlns:xlink="http://www.w3.org/1999/xlink" content-type="dwc:eventDate" xlink:type="simple">2019-02-09T09:00+0200</named-content>; startDayOfYear: <named-content xmlns:xlink="http://www.w3.org/1999/xlink" content-type="dwc:startDayOfYear" xlink:type="simple">39</named-content>; endDayOfYear: <named-content xmlns:xlink="http://www.w3.org/1999/xlink" content-type="dwc:endDayOfYear" xlink:type="simple">40</named-content>; year: <named-content xmlns:xlink="http://www.w3.org/1999/xlink" content-type="dwc:year" xlink:type="simple">2019</named-content>; month: <named-content xmlns:xlink="http://www.w3.org/1999/xlink" content-type="dwc:month" xlink:type="simple">February</named-content>; day: <named-content xmlns:xlink="http://www.w3.org/1999/xlink" content-type="dwc:day" xlink:type="simple">9</named-content>; habitat: <named-content xmlns:xlink="http://www.w3.org/1999/xlink" content-type="dwc:habitat" xlink:type="simple">muddy bottom</named-content>; fieldNumber: <named-content xmlns:xlink="http://www.w3.org/1999/xlink" content-type="dwc:fieldNumber" xlink:type="simple">1902MLGT/T1H1/CM1</named-content>; <bold>Record Level:</bold> type: <named-content xmlns:xlink="http://www.w3.org/1999/xlink" content-type="dwc:type" xlink:type="simple">By-catch entanglement</named-content>; language: <named-content xmlns:xlink="http://www.w3.org/1999/xlink" content-type="dwc:language" xlink:type="simple">en</named-content>; rightsHolder: <named-content xmlns:xlink="http://www.w3.org/1999/xlink" content-type="dwc:rightsHolder" xlink:type="simple">Hellenic Centre for Marine Research</named-content>; institutionCode: <named-content xmlns:xlink="http://www.w3.org/1999/xlink" content-type="dwc:institutionCode" xlink:type="simple">HCMR</named-content>; basisOfRecord: <named-content xmlns:xlink="http://www.w3.org/1999/xlink" content-type="dwc:basisOfRecord" xlink:type="simple">Dead specimen</named-content></p></list-item></list></tp:treatment-sec><tp:treatment-sec sec-type="Description"><title>Description</title><p>The collected specimen was a juvenile male measuring 330 mm in total length, 160 mm in disc length and 188 mm in disc width and weighing 171.8 g (total weight). Additionally, twenty six morphological characters were also recorded (Table <xref ref-type="table" rid="T5649913">1</xref>) following biometric measurements from recent studies (<xref ref-type="bibr" rid="B5669239">Psomadakis et al. 2008</xref>, <xref ref-type="bibr" rid="B5676434">Smith et al. 2009</xref>, <xref ref-type="bibr" rid="B5669210">Capapé et al. 2015</xref>) and the specimen was subsequently dissected. All collected field data and measurements were stored in the IMAS-fish database, a centralised integrated fisheries information system of the Institute of Marine Biological Resources and Inland Waters (<xref ref-type="bibr" rid="B5518033">Kavadas et al. 2013</xref>).</p></tp:treatment-sec><tp:treatment-sec><!--Section generated to contain objects referenced in tp:taxon-treatment.--><table-wrap id="T5649913" position="float" orientation="portrait"><label>Table 1.</label><caption><p>Morphological characters of <italic><tp:taxon-name><tp:taxon-name-part taxon-name-part-type="genus" reg="Dasyatis">D.</tp:taxon-name-part> <tp:taxon-name-part taxon-name-part-type="species" reg="marmorata">marmorata</tp:taxon-name-part></tp:taxon-name></italic> from Maliakos Gulf, Greece and percentages against disc width (DW), following previously proposed biometric measurements. The total and eviscerated weight of the animal are also included in grams (g).</p></caption><table rules="all" border="0"><tbody><tr><td rowspan="1" colspan="1">
              <bold>Characters</bold>
            </td><td rowspan="1" colspan="1">
              <bold>mm</bold>
            </td><td rowspan="1" colspan="1">% <bold>to DW</bold></td><td rowspan="1" colspan="1">
              <bold>g</bold>
            </td></tr><tr><td rowspan="1" colspan="1">Total length</td><td rowspan="1" colspan="1">330.00</td><td rowspan="1" colspan="1">-</td><td rowspan="1" colspan="1"/></tr><tr><td rowspan="1" colspan="1">Disc length</td><td rowspan="1" colspan="1">160.00</td><td rowspan="1" colspan="1">85.11</td><td rowspan="1" colspan="1"/></tr><tr><td rowspan="1" colspan="1">Disc width</td><td rowspan="1" colspan="1">188.00</td><td rowspan="1" colspan="1">100.00</td><td rowspan="1" colspan="1"/></tr><tr><td rowspan="1" colspan="1">Interorbital distance</td><td rowspan="1" colspan="1">27.11</td><td rowspan="1" colspan="1">14.42</td><td rowspan="1" colspan="1"/></tr><tr><td rowspan="1" colspan="1">Interspiracular distance</td><td rowspan="1" colspan="1">32.15</td><td rowspan="1" colspan="1">17.10</td><td rowspan="1" colspan="1"/></tr><tr><td rowspan="1" colspan="1">Orbit length</td><td rowspan="1" colspan="1">17.30</td><td rowspan="1" colspan="1">9.20</td><td rowspan="1" colspan="1"/></tr><tr><td rowspan="1" colspan="1">Spiracle length</td><td rowspan="1" colspan="1">13.86</td><td rowspan="1" colspan="1">7.37</td><td rowspan="1" colspan="1"/></tr><tr><td rowspan="1" colspan="1">Preorbital length</td><td rowspan="1" colspan="1">38.36</td><td rowspan="1" colspan="1">20.40</td><td rowspan="1" colspan="1"/></tr><tr><td rowspan="1" colspan="1">Prespiracle length</td><td rowspan="1" colspan="1">52.17</td><td rowspan="1" colspan="1">27.75</td><td rowspan="1" colspan="1"/></tr><tr><td rowspan="1" colspan="1">Pelvic anterior length</td><td rowspan="1" colspan="1">33.56</td><td rowspan="1" colspan="1">17.85</td><td rowspan="1" colspan="1"/></tr><tr><td rowspan="1" colspan="1">Pelvic width</td><td rowspan="1" colspan="1">21.69</td><td rowspan="1" colspan="1">11.54</td><td rowspan="1" colspan="1"/></tr><tr><td rowspan="1" colspan="1">Prenasal length</td><td rowspan="1" colspan="1">28.77</td><td rowspan="1" colspan="1">15.30</td><td rowspan="1" colspan="1"/></tr><tr><td rowspan="1" colspan="1">Preoral length</td><td rowspan="1" colspan="1">37.37</td><td rowspan="1" colspan="1">19.88</td><td rowspan="1" colspan="1"/></tr><tr><td rowspan="1" colspan="1">Internarial length</td><td rowspan="1" colspan="1">19.19</td><td rowspan="1" colspan="1">10.21</td><td rowspan="1" colspan="1"/></tr><tr><td rowspan="1" colspan="1">Nasal curtain length</td><td rowspan="1" colspan="1">10.09</td><td rowspan="1" colspan="1">5.37</td><td rowspan="1" colspan="1"/></tr><tr><td rowspan="1" colspan="1">Nasal curtain width</td><td rowspan="1" colspan="1">20.85</td><td rowspan="1" colspan="1">11.09</td><td rowspan="1" colspan="1"/></tr><tr><td rowspan="1" colspan="1">Mouth width</td><td rowspan="1" colspan="1">20.86</td><td rowspan="1" colspan="1">11.10</td><td rowspan="1" colspan="1"/></tr><tr><td rowspan="1" colspan="1">Distance between 1st gill slits</td><td rowspan="1" colspan="1">37.26</td><td rowspan="1" colspan="1">19.82</td><td rowspan="1" colspan="1"/></tr><tr><td rowspan="1" colspan="1">Distance between 5th gill slits</td><td rowspan="1" colspan="1">24.00</td><td rowspan="1" colspan="1">12.77</td><td rowspan="1" colspan="1"/></tr><tr><td rowspan="1" colspan="1">Snout to 1st gill length</td><td rowspan="1" colspan="1">54.61</td><td rowspan="1" colspan="1">29.05</td><td rowspan="1" colspan="1"/></tr><tr><td rowspan="1" colspan="1">Width of tail at cloaca</td><td rowspan="1" colspan="1">13.25</td><td rowspan="1" colspan="1">7.05</td><td rowspan="1" colspan="1"/></tr><tr><td rowspan="1" colspan="1">Width of tail at sting origin</td><td rowspan="1" colspan="1">6.76</td><td rowspan="1" colspan="1">3.60</td><td rowspan="1" colspan="1"/></tr><tr><td rowspan="1" colspan="1">Snout to cloaca length</td><td rowspan="1" colspan="1">145.00</td><td rowspan="1" colspan="1">77.13</td><td rowspan="1" colspan="1"/></tr><tr><td rowspan="1" colspan="1">Cloaca to tail tip length</td><td rowspan="1" colspan="1">195.00</td><td rowspan="1" colspan="1">103.72</td><td rowspan="1" colspan="1"/></tr><tr><td rowspan="1" colspan="1">Cloaca to sting origin</td><td rowspan="1" colspan="1">79.61</td><td rowspan="1" colspan="1">42.35</td><td rowspan="1" colspan="1"/></tr><tr><td rowspan="1" colspan="1">Pectoral anterior length</td><td rowspan="1" colspan="1">120.00</td><td rowspan="1" colspan="1">63.83</td><td rowspan="1" colspan="1"/></tr><tr><td rowspan="1" colspan="1">Pectoral posterior length</td><td rowspan="1" colspan="1">115.00</td><td rowspan="1" colspan="1">61.17</td><td rowspan="1" colspan="1"/></tr><tr><td rowspan="1" colspan="1">Clapser external length</td><td rowspan="1" colspan="1">7.71</td><td rowspan="1" colspan="1">4.10</td><td rowspan="1" colspan="1"/></tr><tr><td rowspan="1" colspan="1">Clasper internal length</td><td rowspan="1" colspan="1">13.66</td><td rowspan="1" colspan="1">7.27</td><td rowspan="1" colspan="1"/></tr><tr><td rowspan="1" colspan="1">Total weight</td><td rowspan="1" colspan="1"/><td rowspan="1" colspan="1"/><td rowspan="1" colspan="1">171.80</td></tr><tr><td rowspan="1" colspan="1">Eviscerated weight</td><td rowspan="1" colspan="1"/><td rowspan="1" colspan="1"/><td rowspan="1" colspan="1">151.60</td></tr></tbody></table></table-wrap></tp:treatment-sec><ref-list><ref id="B5669239"><element-citation xmlns:xlink="http://www.w3.org/1999/xlink" publication-type="article" xlink:type="simple"><person-group person-group-type="author"><name name-style="western"><surname>Psomadakis</surname><given-names>P. N.</given-names></name><name name-style="western"><surname>Dalù</surname><given-names>M.</given-names></name><name name-style="western"><surname>Scacco</surname><given-names>U.</given-names></name><name name-style="western"><surname>Vacchi</surname><given-names>M.</given-names></name></person-group><year>2008</year><article-title>A rare batoid fish <italic><tp:taxon-name><tp:taxon-name-part taxon-name-part-type="genus" reg="Gymnura">Gymnura</tp:taxon-name-part> <tp:taxon-name-part taxon-name-part-type="species" reg="altavela">altavela</tp:taxon-name-part></tp:taxon-name></italic> (<tp:taxon-name><tp:taxon-name-part taxon-name-part-type="class">Chondrichthyes</tp:taxon-name-part></tp:taxon-name>: <tp:taxon-name><tp:taxon-name-part taxon-name-part-type="family">Gymnuridae</tp:taxon-name-part></tp:taxon-name>) captured in the Tyrrhenian Sea.</article-title><source>Marine Biodiveristy Records</source><volume>1, E6</volume><pub-id pub-id-type="doi">10.1017/S1755267206000662</pub-id></element-citation></ref><ref id="B5676434"><element-citation xmlns:xlink="http://www.w3.org/1999/xlink" publication-type="article" xlink:type="simple"><person-group person-group-type="author"><name name-style="western"><surname>Smith</surname><given-names>W. D.</given-names></name><name name-style="western"><surname>Bizzarro</surname><given-names>J. J.</given-names></name><name name-style="western"><surname>Richards</surname><given-names>V. P.</given-names></name><name name-style="western"><surname>Nielsen</surname><given-names>J.</given-names></name><name name-style="western"><surname>Marquez -Farias</surname><given-names>F.</given-names></name><name name-style="western"><surname>Shivji</surname><given-names>M. S.</given-names></name></person-group><year>2009</year><article-title>Morphometric convergence and molecular divergence: the taxonomic status and evolutionary history of <italic><tp:taxon-name><tp:taxon-name-part taxon-name-part-type="genus" reg="Gymnura">Gymnura</tp:taxon-name-part> <tp:taxon-name-part taxon-name-part-type="species" reg="crebripunctata">crebripunctata</tp:taxon-name-part></tp:taxon-name></italic> and <italic><tp:taxon-name><tp:taxon-name-part taxon-name-part-type="genus" reg="Gymnura">Gymnura</tp:taxon-name-part> <tp:taxon-name-part taxon-name-part-type="species" reg="marmorata">marmorata</tp:taxon-name-part></tp:taxon-name></italic> in the eastern Pacific Ocean</article-title><source>Journal of Fish Biology</source><volume>75</volume><issue>4</issue><fpage>761</fpage><lpage>783</lpage><pub-id pub-id-type="doi">10.1111/j.1095-8649.2009.02300.x</pub-id></element-citation></ref><ref id="B5669210"><element-citation xmlns:xlink="http://www.w3.org/1999/xlink" publication-type="article" xlink:type="simple"><person-group person-group-type="author"><name name-style="western"><surname>Capapé</surname><given-names>C.</given-names></name><name name-style="western"><surname>Ali</surname><given-names>M.</given-names></name><name name-style="western"><surname>Saad</surname><given-names>A.</given-names></name><name name-style="western"><surname>Alkusairy</surname><given-names>H.</given-names></name><name name-style="western"><surname>Reynaud</surname><given-names>C.</given-names></name></person-group><year>2015</year><article-title>Atypical Characteristics in the longnosed skate <italic><tp:taxon-name><tp:taxon-name-part taxon-name-part-type="genus" reg="Dipturus">Dipturus</tp:taxon-name-part> <tp:taxon-name-part taxon-name-part-type="species" reg="oxyrinchus">oxyrinchus</tp:taxon-name-part></tp:taxon-name></italic> (Linnaeus, 1758) from the coast of Syria (Eastern Mediterranean)</article-title><source>Thalassia Salentina</source><volume>37</volume><fpage>71</fpage><lpage>80</lpage><pub-id pub-id-type="doi">10.1285/i15910725v37p71</pub-id></element-citation></ref><ref id="B5518033"><element-citation xmlns:xlink="http://www.w3.org/1999/xlink" publication-type="article" xlink:type="simple"><person-group person-group-type="author"><name name-style="western"><surname>Kavadas</surname><given-names>S.</given-names></name><name name-style="western"><surname>Damalas</surname><given-names>D.</given-names></name><name name-style="western"><surname>Georgakarakos</surname><given-names>S.</given-names></name><name name-style="western"><surname>Maravelias</surname><given-names>C.</given-names></name><name name-style="western"><surname>Tserpes</surname><given-names>G.</given-names></name><name name-style="western"><surname>Papaconstantinou</surname><given-names>C.</given-names></name><name name-style="western"><surname>Bazigos</surname><given-names>G.</given-names></name></person-group><year>2013</year><article-title>IMAS-fish: integrated management system to support the sustainability of Greek fisheries resources. A multidisciplinary web-based database management system: implementation, capabilities, utilization &amp; future prospects for fisheries stakeholder</article-title><source>Mediterranean Marine Science</source><volume>14</volume><fpage>109</fpage><lpage>118</lpage><pub-id pub-id-type="doi">10.12681/mms.324</pub-id></element-citation></ref></ref-list></tp:taxon-treatment>
